# Supplementary material for: Physical and microbial root-zone factors underlying tomato wilt in long-term biofloc aquaponic systems
Source: PLoS One. 2026 May 18;21(5):e0349411. doi: 10.1371/journal.pone.0349411 (PMC13183204; doi:10.1371/journal.pone.0349411)
Supplement: S1 Table — (XLSX) [file pone.0349411.s004.xlsx]

## Sheet: Sheet1
	Upper leaves						Lower leaves
	Wilting plants			Non-wilting plants			Wilting plants			Non-wilting plants
	System ID	Plant ID	Stoma	System ID	Plant ID	Stoma	System ID	Plant ID	Stoma	System ID	Plant ID	Stoma
	LC2	W-P4	0.0640705	LC2	NW-P2	0.948352	LC2	W-P4	0.0807102	LC2	NW-P2	0.538326
	LC2	W-P1	0.139009	LC2	NW-P3	0.723374	LC2	W-P1	0.0953163	LC2	NW-P3	0.705532
	DD3	W-P2	0.0105888	LC2	NW-P5	0.171924	DD3	W-P2	0.0842491	LC2	NW-P5	0.123874
	DD3	W-P1	0.131958	DD3	NW-P3	0.699272	DD3	W-P1	0.0924745	DD3	NW-P3	0.537965
	DD6	W-P1	0.0358033	DD3	NW-P4	0.800439	DD6	W-P1	0.0112217	DD3	NW-P4	0.76415
	LC11	W-P2	0.304012	DD3	NW-P5	0.606901	LC11	W-P2	0.252727	DD3	NW-P5	0.582184
				DD6	NW-P2	0.779213				DD6	NW-P2	0.794274
				DD6	NW-P3	0.816525				DD6	NW-P3	0.718208
				DD6	NW-P4	0.884714				DD6	NW-P4	0.663381
				DD6	NW-P5	0.888487				DD6	NW-P5	0.639051
				LC11	NW-P1	0.684721				LC11	NW-P1	0.450439
				LC11	NW-P3	0.826882				LC11	NW-P3	0.532898
				LC11	NW-P4	0.899278				LC11	NW-P4	0.572315
				LC11	NW-P5	1.00215				LC11	NW-P5	0.528564
