# Supplementary material for: Physical and microbial root-zone factors underlying tomato wilt in long-term biofloc aquaponic systems
Source: PLoS One. 2026 May 18;21(5):e0349411. doi: 10.1371/journal.pone.0349411 (PMC13183204; doi:10.1371/journal.pone.0349411)
Supplement: S2 Table — (XLSX) [file pone.0349411.s005.xlsx]

## Sheet: Sheet1
Wilting plants				Non-wilting plants
System ID	Wilting plant ID	Drained bed root zone DO (mg/L)	Flooded bed root DO (mg/L)	System ID	Non-wilting companion plant ID	Drained bed root zone DO (mg/L)	Flooded bed root DO (mg/L)
DD3	W-P2	2.0625	5.0375	DD3	NW-P3	6.29273	7.325
DD3	W-P1	2.1675	1.7	DD3	NW-P4	6.8425	5.05
LC2	W-P4	0.366667	1.60873	LC2	NW-P2, P3	2.83519	5.34667
DD6	W-P1	0.186111	1.86667	DD6	NW-P2, P3, P4	3.19364	5.5075
Mean		1.19569	2.55322			4.79101	5.80729
STD		1.06494	1.65962			2.06887	1.0294
